# Supplementary material for: Ex vivo-expanded human CD19+TIM-1+ regulatory B cells suppress immune responses in vivo and are dependent upon the TIM-1/STAT3 axis
Source: Nat Commun. 2022 Jun 3;13:3121. doi: 10.1038/s41467-022-30613-z (PMC9166804; doi:10.1038/s41467-022-30613-z)
Supplement: Supplementary file 3 — Source Data [file 41467_2022_30613_MOESM3_ESM.xlsx]

## Sheet: Figure 1
Figure 1a
	CD154+ CHO : CD19+ B Cells 1:1					CD154- CHO : CD19+ B Cells 1:1					CD154+ CHO : CD19+ B Cells 1:5					CD154- CHO : CD19+ B Cells 1:5					CD154+ CHO : CD19+ B Cells 1:10					CD154- CHO : CD19+ B Cells 1:10
Day	A	B	C	D	E	A	B	C	D	E	A	B	C	D	E	A	B	C	D	E	A	B	C	D	E	A	B	C	D	E
0	1	1	1	1	1	1	1	1	1	1	1	1	1	1	1	1	1	1	1	1	1	1	1	1	1	1	1	1	1	1
1	0.120685	0.32	0.21083	0.15	0.103	0.364534	0.4	0.2104	0.235	0.538	0.311356	0.532	0.42	0.378	0.5128	0.329688	0.42	0.47802	0.235	0.395	0.300803	0.6	0.582	0.425	0.3468	0.329688	0.36	0.45	0.235	0.482
2	0.0413413	0.08	0.071255	0.0823	0.092	0.316449	0.36	0.2904	0.4213	0.239	0.228494	0.42	0.482	0.3985	0.342	0.307503	0.41	0.3892	0.4582	0.476	0.421286	0.49	0.61	0.532	0.4823	0.307503	0.41	0.342	0.2935	0.215
3	0.0476224	0.075	0.082	0.0484	0.67	0.220111	0.24	0.139	0.324	0.1842	0.091108	0.123	0.38	0.235	0.19	0.286241	0.33	0.2442	0.432	0.321	0.188903	0.321	0.1468	0.253	0.1283	0.286241	0.32	0.381	0.253	0.482
4	0.0379223	0.066	0.0932	0.0856	0.932	0.132518	0.15	0.239	0.3219	0.1834	0.11451	0.175	0.2672	0.2304	0.328	0.220558	0.25	0.192	0.321	0.2891	0.111877	0.253	0.18	0.295	0.12	0.220558	0.3	0.35	0.1294	0.245
5	0.935649	1.12	1.53	3.34	2.62	0.423999	0.52	0.459	0.543	0.32	4.16641	4.678	5.213	3.945	5.55	1.03382	1.12	0.562	1.23	0.9751	1.25835	2.0003	2.57	1.894	2.24	1.03382	1.1	1.03	1.32	1.29
7	10.2672	8.321	8.89	11.5612	9.23	0.303791	0.29	0.4203	0.562	0.358	4.69194	5.356	5.66014	6.253	5.693	0.648632	0.82	0.62518	0.993	0.79	1.53048	2.312	3.14	1.845	3.28	0.648632	0.7	0.55	0.842	0.324
Figure 1b
	d7 % IL-10 Expression
	A	B	C	D	E
nCD19+ B Cells	1.25	0.87	2.56	1.68	3.52
1:10 CD154+ CHO: CD19+ B Cells	28.4	27.7	37.8	35.4	31.2
1:5 CD154+ CHO: CD19+ B Cells	29.3	38.8	39	28.35	33.56
1:1 CD154+ CHO: CD19+ B Cells	35	38	41.2	33.2	32.4
Figure 1c
	IL-10 (pg/ml)
	A	B	C	D	E
nCD19+ B Cells	10	13	21	18	7
1:10 CD154+ CHO : CD19+ B Cells	102	138	124	142	112
1:5 CD154+ CHO : CD19+ B Cells	116	132	128	139	121
1:1 CD154+ CHO : CD19+ B Cells	103	129	140	133	123
Figure 1d
	CD154+ CHO 1:10			CD154+ CHO 1:5			CD154+ CHO 1:1
Day	A	B	C	A	B	C	A	B	C
0	1.36	0.78	0.925	1.23	0.98	1.12	1.25	0.87	1.12
3	1.26565	2.9532	1.85	0.938413	1.8696	1.4703	0.804818	1.1325	1.25
5	21.5199	29.12	19.67	12.4992	18.712	16.33	11.5167	12.0018	12.364
7	43.4656	64.0424	118.692	137.474	207.813	220.745	359.35	316.198	366.268
Figure 1e
	CD154+ CHO cells replaced at d3			CD154+ CHO cells replaced at d3 & d7
Day	A	B	C	A	B	C
0	1.25	0.87	1.1	1.25	0.87	1.1
3	0.806762	1.268	1.73	0.806762	1.268	1.73
5	24.34	21.402	26.2349	24.34	21.402	26.2349
7	359.35	316.198	366.268	359.35	316.198	366.268
10	21.636	24.528	18.3043	406.55	422.06	490.58
14	44.622	44.064	35.59	969.6	1339.26	1382.4

## Sheet: Figure 2 
Figure 2a
	% INHIBITION OF CD4+ T CELL PROLIFERATION
	CD4+ T cells + expBreg					CD4+ T cells + nCD19+ B cells
	A	B	C	D	E	A	B	C	D	E
0.5:1	2.92437	4.43645	5.94853	1.235	3.2573	-2.7972	-3.0969	3.1968	0.342	1.34
1:1	38.0047	43.4684	45.5651	41.246	44.9356	-3.6963	-0.099899	-4.2957	1.235	0.572
2:1	66.5331	59.2548	58.0452	68.924	61.245	1.0989	-1.5984	3.57	3.2567	0.893
4:1	80.7467	90.4442	83.9766	87.4567	92.352	3.4965	-3.3966	-0.6993	2.346	1.2
Figure 2b
	CD4+ T cells					CD4+ T cells + nCD19+ B cells					CD4+ T cells + expBreg
	A	B	C	D	E	A	B	C	D	E	A	B	C	D	E
% CD4+IFNy+ T Cells	55.5	43.3	58	52	47	52	48	59	41	53	11.7	9.43	20.6	17	14.1
% CD4+TNFa+ T Cells	68.8	59.1	64.2	61.2	65.4	50.5	56.2	59.3	60.32	57.3	23.5	21.4	29	19.23	23.4
Figure 2c
	% INHIBITION OF CD4+ T CELL PROLIFERATION
	A	B	C	D	E
EXPBREG 1:10	20.2368	14.1012	17.34	11.23	15.2
EXPBREG 1:5	26.0495	28.6329	24.3	26.35	29.34
EXPBREG 1:1	40.3208	41.0603	45.62	38.43	42.19
Figure 2d
	% INHIBITION OF CD4+ T CELL PROLIFERATION
	% Inhibition of CD4+ T cell proliferation in Receiver					% Inhibition of CD4+ T Cell Proliferation in Insert
	A	B	C	D	E	A	B	C	D	E
Insert: expBreg Receiver: CD4+ T cells	3.32226	4.65116	1.99336	2.3624	4.223	-	-	-	-	-
Insert: expBreg + CD4+ T cells Receiver: CD4+ T cells	18.3099	14.7887	17.6056	15.3522	13.4521	41.7165	38.1991	37.4956	43.2352	45.3223
Figure 2e
	% INHIBITION OF CD4+ T CELL PROLIFERATION
	A	B	C
expBreg	47.3098	46.1967	43.2354
expBreg + CD154 mAb d0	10.5689	12.8527	14.23
expBreg + CD154 mAb d1	11.3636	15.9091	13.245
expBreg + CD154 mAb d2	15.6352	18.8925	16.42
expBreg + CD154 mAb d3	12.5809	18.4819	14.52
expBreg + CD154 mAb d4	9.90099	13.5313	12.35
Figure 2f
	% INHIBITION OF CD4+ T CELL PROLIFERATION
	A	B	C	D	E
expBreg	45.0617	70.9877	63	52.339	49.52
expBreg + IL-10+IL-10R mAbs	36.5931	39.1167	35.49	38.23	35.3

## Sheet: Figure 3
Figure 3a
	nCD19+ B cells					expBreg
	A	B	C	D	E	A	B	C	D	E
TIM-1	24.7	32.7	26.7	20.7	25.8	74.6	54.9	71.6	81.2	60.9
CD154	18.2	12.3	21.2	17.2	9.4	60.2	45.3	52.3	43.5	50.9
CD73	60.8	73.9	49.5	55.5	65.3	0.635	1.4	0.753	1.47	0.9
CD71	23.7	18.7	15.2	22.1	14.5	96.2	98.4	98.9	99.3	99.9
CD25	46.3	28.1	20.3	34.1	20.1	74	88.4	81.7	84.1	84.4
LAP	6.533	13.8	13.2	12.441	8.9	97.7	89.6	93.4	93.2	88.6
CD80	7.96	12.2	12.1	10.449	6.3	88.5	70.2	92	68.5	61.3
CD86	7.0864	16	12.003	10.181	19.3	99.8	95.2	86.7	99.9	92.3
PD-L1	21.8	10.3	19.2	23.3	10.2	28	39.8	32.2	11.8	16.7
PD-L2	21.3	3.96	17.4	6.87	8.3	27.5	20.9	10.2	16.3	14.3
Figure 3b
	CD25+ expBreg			CD25- expBreg
	A	B	C	A	B	C
IL-10+	46.7	46.9	36.9	24.3	20.6	14.1
Figure 3c
	expBreg			CD25lo expBreg expBreg			CD25hi expBreg expBreg
	A	B	C	A	B	C	A	B	C		å
% SUPPRESSION CD4+ T CELLS	48.523	45.329	51.3	51.3736	50.2747	50.75	52.1978	53.2967	52.7473

## Sheet: Figure 4
Figure 4a
	% INHIBITION OF CD4+ T CELL PROLIFERATION
	A	B	C
expBreg	53.3	50.64	55.6
CD154- expBreg	12.84	18.72	18.72
CD154+ expBreg	43.76	46.42	51.1
	% INHIBITION OF CD4+ T CELL PROLIFERATION
	A	B	C
expBreg	48.523	45.329	51.3
TIM-1- expBreg	22.3077	21.2088	20.3846
TIM-1+ expBreg	53.8462	50	51.0989
Figure 4b
	expBreg + Cas9				TIM-1 KO expBreg				CD154 KO expBreg
	A	B	C	D	A	B	C	D	A	B	C	D
% TIM-1 Expression	95.3	82.4	96.4	84.6	30.9	44.3	34.8	28.6	88.7	85.2	91.2	82.4
%CD154 Expression	31.3	25.8	35	33.2	30.4	35.8	36.2	31.2	2.32	3.34	4.23	3.1
Figure 4c
	expBreg + Cas9				TIM-1 KO expBreg				CD154 KO expBreg
	A	B	C	D	A	B	C	D	A	B	C	D
% INHIBITION OF CD4+ T CELL PROLIFERATION	40.2475	46.6496	43.259	41.235	18.9074	15.9198	21.6216	19.356	10.3418	8.04598	13.2348	15.4321
Figure 4d
	% INHIBITION OF CD4+ T CELL PROLIFERATION
	A	B	C	D
ISOTYPE-expBreg	67.9219	61.2583	54.5948	45.0617
CD154-blocked-expBreg	25.3086	27.7778	23.4568	25.3086
TIM-1-blocked-expBreg	23.7564	29.1802	15.439	7.40741
IL-2R-blocked-expBreg	58.9338	55.9895	56.2034	48.5029
Figure 4e
	Isotype-expBreg				CD154-blocked-expBreg				TIM-1-blocked-expBreg
	A	B	C	D	A	B	C	D	A	B	C	D
IL-10	44.82	332.99	250.43	289.394	141.98	308.36	239.74	276.9	292.43	440.82	520	395.54
IL-4	124.86	622.36	34.76	44.61	110.53	258.73	364.3	311.87	1784.74	2864.88	3654.5	2482.85
IL-6	337.22	415.71	542.3	430.1	181.03	337.22	420.59	294.93	1815.15	1186	1204.2	1600.2

## Sheet: Figure 5
Figure 5a
	nCD19+ B Cells			expBreg
IL-10 Stimulation	A	B	C	A	B	C
% pSTAT3 Expression	0.36	1.23	1.67	26.7	21.4	27.4
	nCD19+ B Cells			expBreg
IL-21 Stimulation	A	B	C	A	B	C
% pSTAT3 Expression	0.66	2.35	1.43	56.9	45.2	42.9
Figure 5b
	% Inhibition of CD4+ T cell proliferation
	A	B	C	D
expBreg	37.2093	27.3256	38.563	41.034
IL-21-stimulated expBreg	66.3433	60.1493	63.682	65.323
expBreg + IL-21	65.5624	71.771	68.31	63.24
Figure 5c
	% Inhibition of CD4+ T cell proliferation
	A	B	C	D
expBreg + DMSO	37.2093	27.3256	29.0698	38.45
expBreg + DMSO + IL-21	66.3433	60.1493	63.2934	62.32
STAT3-Inhibited expBreg	3.48837	-4.06977	5.934	2.35
STAT3-Inhibited expBreg + IL-21	1.54	3.25	6.592	4.32
Figure 5d
	expBreg + DMSO					STAT3-inhibited expBreg
	A	B	C	D	E	A	B	C	D	E
% TIM-1 Expression	65.9	58.9	70.5	62.7	57.3	56.6	49.5	58.8	45	51.6
Figure 5e
	expBreg + Cas9				CD154 KO expBreg				TIM-1 KO expBreg
	A	B	C	D	A	B	C	D	A	B	C	D
% pSTAT3 Expression	37.6	35.2	42.3	43.3	34.5	36.2	38.6	39.34	8.5	10.4	12.3	9.32
	ISOTYPE- expBreg				CD154-blocked expBreg				TIM-1-blocked expBreg
	A	B	C	D	A	B	C	D	A	B	C	D
% pSTAT3 Expression	47.1	35.2	48.2	43.75	37.4	41.39	45.4	40.27	17.82	16.15	14.32	13.53
Figure 5f
	% Inhibition of CD4+ T cell proliferation
	A	B	C	D
ISOTYPE- expBreg	36.6864	39.3491	37.4	41.345
ISOTYPE- expBreg + IL-21	55.6686	51.7446	52.952	58.34
TIM-1-blocked expBreg	16.9231	10.1775	18.59	13.23
TIM-1-blocked expBreg + IL-21	17.86	12.2775	14.59	15.42

## Sheet: Figure 6
Fig 6a
Survival Curve
Days elapsed	PBMC ONLY n=6	PBMC + nCD19+ B cells n=6	PBMC + expBreg n=6
24	1	1
25	1
27	1
28	1	1
30	1
31		1
35		1
37		1
38		1
35	1
60			1
77			1
77			1
84			1
84			1
88			1
Fig 6b
huCD4+ T cells	PBMC n=6						PBMC + nCD19+ B Cells n = 6						PBMC + expBreg n = 6
	A	B	C	D	E	F	A	B	C	D	E	F	A	B	C	D	E	F
BLOOD	2331	2364	3990	1983	4201	2459	3150	2340	3990	2750	3102	1840	1029	899	1500	1302	1203	875
SPLEEN	11715	13277	6846	9576	12034	15039	6360	14600	8228	10935	9302	9201	3980	877	848.8	895.9	1644.3	1003
SKIN	526	710	637.325	589	600	683	602.875	671.775	561	638	608	580	53.48	205	264.6	184	216.7	89
huCD20+ B cells	PBMC n=6						PBMC + nCD19+ B Cells n = 6						PBMC + expBreg n = 6
	A	B	C	D	E	F	A	B	C	D	E	F	A	B	C	D	E	F
BLOOD	12.36	23.03	19.57	19.74	14.42	31.255	6	28	19	21	38.5	40	26.22	14.63	599.45	26.22	14.63	469.45
SPLEEN	58.2	53.4	65.96	40.05	77.6	45.39	47.85	284	136	225	183	123	129.3	1324	1118.6	829.3	1324	1316
SKIN	25.52	37.185	19.14	32.16	29.5075	24.12	47.36	46.435	24	25.6	32.3	21.4	97.84	138.75	90.88	120	225.7	250.8
Fig 6c
	BLOOD						SPLEEN						SKIN
	A	B	C	D	E	F	A	B	C	D	E	F	A	B	C	D	E	F
% huCD20+TIM-1+	26	22	19	28	11	13	37	30	29	32	38	40	82	62	88	73	69	79
Fig 6d
	PBMC						PBMC + nCD19+ B Cells						PBMC + expBreg
	A	B	C	D	E	F	A	B	C	D	E	F	A	B	C	D	E	F
IL-10	479623	23684.2	102054	503233	754021	235201	320234	203291	193420	124920	504231	602394	5281412	109595	3.0235e+06	258620	4.90252e+06	565010
	PBMC						PBMC + nCD19+ B Cells						PBMC + expBreg
	A	B	C	D	E	F	A	B	C	D	E	F	A	B	C	D	E	F
IL-2	623.985	911.688	750.32	502.325	860.23	623.4	712.356	820.31	943.2	980.23	793.2	698.9	237.21	184.373	153.402	145.32	190.23	265.32
	PBMC						PBMC + nCD19+ B Cells						PBMC + expBreg
	A	B	C	D	E	F	A	B	C	D	E	F	A	B	C	D	E	F
IL-17a	726.495	758.253	983.42	694.21	728.35	825.42	690.234	760.294	950.63	710.23	597.23	812.33	0.45	149.39	52.31	101.24	42.35	125.35
	PBMC						PBMC + nCD19+ B Cells						PBMC + expBreg
	A	B	C	D	E	F	A	B	C	D	E	F	A	B	C	D	E	F
IgM	410	702.3	350.21	612.67	680.32	540.32	550.32	319.2	804.2	780.42	625.2	452.24	650.21	320.31	601.67	526.31	812.3	714.2
	PBMC						PBMC + nCD19+ B Cells						PBMC + expBreg
	A	B	C	D	E	F	A	B	C	D	E	F	A	B	C	D	E	F
IgG	1011	1400	1650	1289	1230	1530	1510	1302.3	1710	1680.3	1400.3	1190	1800	1278	900	890	1504	1672
Fig 6e
%huCD4+CD25+CD127lo	PBMC n=6						PBMC + nCD19+ B Cells n = 6						PBMC + expBreg n = 6
	A	B	C	D	E	F	A	B	C	D	E	F	A	B	C	D	E	F
BLOOD	1.96	6.65	5	3	2	4.3	4.23	3.24	4.17	1.05	5.32	2.4	1.33	3	2.7	0.5	0.2	1.45
SPLEEN	13.3	7.51	10	12	9	8.3	8.3	4.25	4.05	5.15	6.34	5.3	1.84	2.5	10	5.4	7.1	4.5
SKIN	4.83	5	3.5	4.2	4.4	4.9	6.1	7.3	5.2	3.6	4.23	4.9	25	11.5	35.9	30.2	32	28.5
Fig 6f
Ratio of Treg : PBMC	Bead-stimulated CD4+ T Cells			nCD19+ B Cells + Bead-stimulated CD4+ T Cells			expBreg + Bead-stimulated CD4+ T Cells
	A	B	C	A	B	C	A	B	C
1:1	95.3227	95.0546	95	94.6702	93.2724	95	80.5293	85	90
1:2	94.3198	93.9623	93.5	87.4069	85.369	86	79.2061	74.8582	76.5
1:4	89.2751	84.1112	86.5	80.5356	71.13	76	63.327	61.2476	62
1:8	72.8898	66.8322	69	26.8452	38.5892	32	38.1853	33.8374	35.5
1:16	41.9066	51.9364	46	36.2508	35.8589	34	22.4953	23	21
1:32	22.5422	20.854	21	25.147	24.8857	23	9.07372	1.32325	5
1:64	-3.27706	-4	-2	13.2593	1.37165	8.5	-8.12855	-15.5009	-11.5
Fig 6g
	Stimulated CD4+ T Cells				nCD19+ B Cells				ISOTYPE-expBreg				CD154-blocked-expBreg				IL-10-blocked-expBreg				TIM-1-blocked-expBreg
	A	B	C	D	A	B	C	D	A	B	C	D	A	B	C	D	A	B	C	D	A	B	C	D
%CD4+CD25+CD127lo Treg	32.5	31	28.9	27.5	29.1	25	26.5	28.4	62.2	65.5	59.6	63.3	73.7	60.1	64.5	61	62.3	69	59.3	65.7	46	41	42	45.2

## Sheet: Figure 7
Fig. 7a
	CD19+	CD24hi CD38hi	CD24hiCD27+
Donor S023	4.19	1.15	2.77
Donor S025	5.19	0.956	3.87
Donor S026	2.75	0.575	3.93
Donor S027	3.68	0.596	8.22
Donor S028	2.92	0.504	1.58
Donor S030	2.74	0	1.68
Donor S031	1.93	0.275	2.46
Donor S032	1.94	0.173	2.16
Donor S035	3.77	0.355	1.6
Donor S036	2.64	0.583	3.8
Fig. 7b
% TIM-1	CD19+	CD19+CD25+ CD71+CD73-	CD24hiCD38hi	CD24hiCD27+
Donor S023	12.3	17.6	5.85	13.2
Donor S025	11.5667	13.4	9.02	10.5
Donor S026	12.3	13.2	7.95	7.4
Donor S027	10.37	13.6	5.75	8.48
Donor S028	10.2233	18.3	5.76	4.82
Donor S030	15.6	23.9	8.59	20.3
Donor S031	7.22	9.46	3.46	8.05
Donor S032	6.21667	8.06	3.98	5.36
Donor S035	10	13.7	5.56	7.92
Donor S036	10.6441	15.4	6.53	8.27
Fig 7c
% CD154	CD19+	CD19+CD25+ CD71+CD73-	CD24hiCD38hi	CD24hiCD27+
Donor S023	3.16333	14.3	2.09	2.8
Donor S025	3.42667	13	2.69	3.09
Donor S026	3.15	11.6	5.4	3.58
Donor S027	3.93333	14.5	2.27	3.43
Donor S028	3.58333	11.9	2.46	4.26
Donor S030	6.89667	21.1	3.29	8.31
Donor S031	5.67	15.5	2.92	5.33
Donor S032	3.89333	20.6	3.73	6.81
Donor S035	5.41333	12.7	2.69	1.9
Donor S036	4.25697	14.2	2.13	3.67
Fig 7d
	CD73-CD25-CD71- B cells					CD73-CD25+CD71+ B cells					CD73-CD25+CD71+ B cells + CD154 mAb
% CD4+TNFa+ T Cells	52.8	49.1	54.4	55.3	57.2	32.8	26.4	30	28.3	31.4	46.9	48.2	42.6	49.3	47.6
	TIM-1- B cells					TIM-1+ B cells					TIM-1+ B cells + CD154 mAb
% CD4+TNFa+ T Cells	56.7	63.2	55	57.8	61.3	13.8	16	12.2	11.2	14.2	32.9	42	38	39.2	44.2
Fig 7e
	Controls n=10										SCC pts n=8
CD19+CD25+ CD71+CD73-	4.19	5.19	2.75	3.68	2.92	2.74	1.93	1.94	3.77	5.4	6.24	9.62	12.2	8.36	13	6.39	10.9	15
CD24hiCD38hi	7.75	3.85	5.1	10.4	6.29	2.24	2.42	5.93	2.55	3.7	1.21	1.42	5.64	8.57	6.72	8.21	3.74	2.6
CD24hiCD27+	12.1	16.7	8.07	12.4	19.8	10.1	15.7	8.1	25.9	11.2	9.77	19.2	36.2	19.7	16.4	11.5	9.66	9.2
Fig 7f
	Controls n=10										SCC pts n=8
TIM-1+	16	22.3	28.6	25	12.3	33.3	30.8	14.8	19.3	22.4	52	50.9	38.4	45.2	42.6	54.7	54	43.2
CD154+	11.1	12.5	7.98	9.52	36.8	12.5	8.4	6.3	5.8	7.2	29	56.9	51.7	9.52	21.5	37.7	39.6	16.9

## Sheet: Supplementary Figure 1
Supp Fig 1a
	Expansion Factor
	A	B	C	D
IL-2	2.8	2.63	2.3	2.1
IL-4	5.12	5.03	4.56	5.2
IL-10	4.8	4.4	4.1	3.9
IL-2+IL-4	6.24	5.89	6.12	6.3
IL-2+IL-10	5.23	5.76	5.42	5.1
IL-4+IL-10	5.83	6.38	6.12	6.01
IL-2+IL4+IL-10	8.44	8.59	9.43	9.12
Supp Fig 1b
	%CD19+7AAD- B cells
	A	B	C	D
d3	62.1	71.3	68.3	58.2
d7	90.4	98.2	94.2	91.3
Supp Fig 1c
	CD154+ CHO replaced at d3			CD154+ CHO replaced at d3 + d7
Day	A	B	C	A	B	C
0	1	1	1	1	1	1
3	0.0529669	0.266949	0.123	0.0529669	0.266949	0.123
5	0.908389	2.33484	1.234	0.908389	2.33484	1.234
7	11.2279	7.95476	10.34	11.2279	7.95476	10.34
10	1.2031	1.67	1.873	14.56	16.34	15.32
14	3.33366	4.32	4.57	30.67	34.34	35.62
Supp Fig 1d
	CD154+ CHO cells replaced at d3			CD154+ CHO replaced at d3 + d7
	A	B	C	A	B	C
%IL-10 Expression	13.4	10.2	11.2	32.32	39.39	43.2
Supp Fig 1e
	IL-10 (pg/ml)
	A	B	C	D
CD154+ CHO cells replaced at d3	55	68	78	73
CD154+ CHO cells replaced at d3 & d7	118	154	173	143
Supp Fig 1f
	%CD19+7AAD- B cells
	A	B	C	D
CD154+ CHO cells replaced at d3	47.4	32.1	37.6	39.2
CD154+ CHO cells replaced at d3 & d7	93.4	98.2	97.4	94.2

## Sheet: Supplementary Figure 2
Supp Figure 2b
	% INHIBITION OF CD4+ T CELL PROLIFERATION
	A	B	C	D
IL-2	50.7572	47.1116	51.9349	45.32
IL-4	43.9147	47.5603	46.4386	50.21
IL-10	44.9243	50.7572	41.1105	43.56
IL-2+IL-4	44.3634	49.972	38.3062	35.23
IL-2+IL-10	50.4767	54.7392	48.8503	43.234
IL-4+IL-10	51.9349	50.1402	53.3371	52.233
IL-2+IL4+IL-10	51.4863	43.3539	51.0376	48.7106
Supp Figure 2c
	nCD19+ B Cells			1ug/ml CD40mAb			5ug/ml CD40mAb			10ug/ml CD40mAb			expBreg 1:1
	A	B	C	A	B	C	A	B	C	A	B	C	A	B	C
% Inhibition of CD4+ T Cell Proliferation	0.23	0.124	0.562	0.32	3.24	2.14	0.842	3.462	1.25	0.42	2.35	3.42	43.251	39.25	46.42
Supp Figure 2d
	% INHIBITION OF CD4+ T CELL PROLIFERATION
expBreg	45.0617	70.9877	62.53	58.642
expBreg + CD154 mAb	8.78049	21.7886	14.43	16.532
expBreg + CD40 mAb	30.6955	31.5825	32.853	30
expBreg + CD154 + CD40mAb	17.2757	17.9402	15.394	13.256
Supp Figure 2e
	% CD4+CD154+ T Cells				% INHIBITION OF CD4+ T CELL PROLIFERATION
Time (hours)	A	B	C	D	A	B	C	D
0	0	0	0	0	0	0	0	0
24	18.8	19.3	19	19.1	-	-	-	-
48	26.7	27	33.5	33.2	-9.69163	-7.92952	-9.19	-9.94
72	20.2	24.5	19.8	24.2	22.9214	26.5169	21.1236	20.345
96	26.3	27	26.8	26.5	28.7796	28.051	36.7942	26.52
120	25	28	24.6	28.5	50	51.8518	52.4691	49.531
Supp Figure 2f
	% INHIBITION OF CD4+ T CELL PROLIFERATION
	expBreg + DMSO	expBreg + SB 431542
A	39.0625	35.4667
B	48.3991	38.0778
C	43.2	41
Supp Figure 2g
	IL-35 pg/ml
	A	B	C
nCD19+ B Cells	1.502	1.587	1.538
expBreg	1.474	1.644	1.46

## Sheet: Supplementary Figure 3
Supp Fig 3a
	nCD19+ B cells					expBreg
	A	B	C	D	E	A	B	C	D	E
CD1d	54.3	34.6	44.4	59.2	41	8.82	9.2	5.17	14.3	13.2
CD5	14.3	41.4	12.8	23.4	10.2	7.13	0.523	8.82	5.4	6.3
CD10	0.0266	0.333	0.0275	0.181	1.99	1.0309	0.0442	0.0386	1.5	1.2
CD24	80.3	96.5	78.2	68.7	50.4	3.86	0.73	0.35	0.53	0.2
CD38	68.5	90.6	71.2	76.4	84.3	5.59	0.686	4.21	3.2	1.2
CD27	9.94	6.85	5.55	29.2	12.8	1.08	2.72	6.58	3.2	2.1

[truncated: 6 more sheets: Supplementary Figure 4, Supplementary Figure 5, Supplementary Figure 6, Supplementary Figure 7, Supplementary Figure 8, Supplementary Figure 9]
